# Supplementary material for: The bacterial effector SidN/Lpg1083 promotes cell death by targeting Lamin-B2
Source: J Mol Cell Biol. 2023 May 30;15(5):mjad036. doi: 10.1093/jmcb/mjad036 (PMC10729856; doi:10.1093/jmcb/mjad036)
Supplement: mjad036_Supplemental_Files [file mjad036_supplemental_files.zip]

Archive with 3 entries (3 files):
- SidN_val-report-full_P1.pdf
- Supplemental_Materials-final-v2.pdf
- Video S1.mp4
